# Supplementary material for: Effectiveness of an Integrated Community-Based Livelihood and Rehabilitation Intervention on the Social Capital of Caregivers of Children with Cerebral Palsy: Secondary Analysis of an Existing Cluster Randomized Controlled Trial in Rural Bangladesh
Source: Children (Basel). 2025 Dec 11;12(12):1687. doi: 10.3390/children12121687 (PMC12731373; doi:10.3390/children12121687)
Supplement: Supplementary file 1 [file children-12-01687-s001.zip]

Archive with 1 entries (1 files):
- children-3976185-supplementary.pdf
